# Supplementary material for: A quantitative study of methanol/sorbitol co-feeding process of a Pichia pastoris Mut+/pAOX1-lacZ strain
Source: Microb Cell Fact. 2013 Apr 8;12:33. doi: 10.1186/1475-2859-12-33 (PMC3639866; doi:10.1186/1475-2859-12-33)
Supplement: Additional file 2 — The excel file for MFA, including the sheet of reconciled extracellular specific rates, the sheet of stoichiometric matrix, the sheet of MFA data, and the sheet of visualized MFA. [file 1475-2859-12-33-S2.xls]

## Sheet: Specific Rates
	Reconciled Specific Rate (mmol/gDCW/hr)
Methanol fraction (C-mol/C-mol)	0.25	0.5	0.75	0.84	0.65	0.5
Methanol	-0.8	-1.7	-2.71	-3.09	-2.35	-1.71
Sorbitol	-0.4	-0.26	-0.11	-0.09	-0.2	-0.28
X	0.91	0.91	0.94	0.91	0.89	0.89
O2	-2.85	-3.27	-3.81	-4.29	-3.89	-3.45
CO2	2.27	2.32	2.43	2.72	2.64	2.53
	he=1.69	he=1.16	he=1.25	he=1.06	he=2.15	he=3.15

## Sheet: Stoichiometric Matrix
Stoichimetric Coefficient Matrix
	Sorbitol-S6P	S6P-FDP	FDP-GAP	Meth-Form	Form-CO2	Form-GAP	GAP-CO2	GAP-Biomass	NADH-ATP	FADH2-NADH
Sorbitol	-1	0	0	0	0	0	0	0	0	0
Methanol	0	0	0	-1	0	0	0	0	0	0
Biomass	0	0	0	0	0	0	0	1	0	0
O2	0	0	0	-0.5	0	0	0	0	-0.5	0
CO2	0	0	0	0	1	0	3	0	0	0
NADH	0	1	0	0	2	0	5	0.3	-1	1
FADH2	0	0	0	0	0	0	1	0	0	-1
S6P	1	-1	0	0	0	0	0	0	0	0
FDP	0	1	-1	0	0	0	0	0	0	0
Formaldehyde	0	0	0	1	-1	-1	0	0	0	0
GAP	0	0	2	0	0	0.333	-1	-0.333	0	0
	X( 1) =	X( 2) =	X( 3) =	X( 4) =	X( 5) =	X( 6) =	X( 7) =	X( 8) =	X( 9) =	X(10) =
	fSorb-S6P	fS6P-FDP	fFDP-GAP	fMeth-Form	fForm-CO2	fForm-GAP	fGAP-CO2	fGAP-X	fNADH-ATP	fFADH2-NADH

## Sheet: MFA Data
		Flux (mmol/gDCW/hr)							Carbon Flux (10 mmol C/gDCW/hr)						Flux Charts
		0.25	0.5	0.75	0.84	0.65	0.5		0.25	0.5	0.75	0.84	0.65	0.5
X( 1) =	fSorb-S6P	0.3781	0.2427	0.0958	0.0783	0.1845	0.2641		0.22686	0.14562	0.05748	0.04698	0.1107	0.15846
X( 2) =	fS6P-FDP	0.3658	0.2304	0.0831	0.0659	0.1724	0.2521		0.21948	0.13824	0.04986	0.03954	0.10344	0.15126
X( 3) =	fFDP-GAP	0.3797	0.2442	0.0974	0.0798	0.186	0.2656		0.22782	0.14652	0.05844	0.04788	0.1116	0.15936
X( 4) =	fMeth-Form	0.8623	1.6715	2.6852	3.0623	2.3287	1.6871		0.08623	0.16715	0.26852	0.30623	0.23287	0.16871
X( 5) =	fForm-CO2	0.8646	1.6738	2.2852	2.5859	2.331	1.6893		0.08646	0.16738	0.22852	0.25859	0.2331	0.16893
X( 6) =	fForm-GAP	0	0	0.4024	0.4787	0	0		0	0	0.04024	0.04787	0	0
X( 7) =	fGAP-CO2	0.4663	0.196	0.027	0.0262	0.0842	0.2459		0.13989	0.0588	0.0081	0.00786	0.02526	0.07377
X( 8) =	fGAP-X	0.9006	0.8992	0.9275	0.9002	0.8847	0.8772		0.09006	0.08992	0.09275	0.09002	0.08847	0.08772
X( 9) =	fNADH-ATP	5.1107	4.9711	5.0399	5.6127	5.5533	5.318		0.51107	0.49711	0.50399	0.56127	0.55533	0.5318
X(10) =	fFADH2-NADH	0.4401	0.1698	0	0	0.0584	0.2203		0.04401	0.01698	0	0	0.00584	0.02203
	Unity	1	1	1	1	1	1
